# Supplementary material for: Short-Chain Fatty Acids Attenuate 5-Fluorouracil-Induced THP-1 Cell Inflammation through Inhibiting NF-κB/NLRP3 Signaling via Glycerolphospholipid and Sphingolipid Metabolism
Source: Molecules. 2023 Jan 4;28(2):494. doi: 10.3390/molecules28020494 (PMC9864921; doi:10.3390/molecules28020494)
Supplement: Supplementary file 1 [file molecules-28-00494-s001.zip]

Archive with 1 entries (1 files):
- molecules-2128710-supplementary.pdf
